# Supplementary material for: A full-length enriched cDNA library and expressed sequence tag analysis of the parasitic weed, Striga hermonthica
Source: BMC Plant Biol. 2010 Mar 30;10:55. doi: 10.1186/1471-2229-10-55 (PMC2923529; doi:10.1186/1471-2229-10-55)
Supplement: Additional file 2 — Lists of S. hermonthica unigenes that are potentially specific to parasitic plants. Sheet 1- The list of S. hermonthica unigenes that have homologs in T. pusilla or T. versicolor but not in other species databases. Sheet 2- The list of S. hermonthica unigenes that do not have homologs in other known sequences. [file 1471-2229-10-55-S2.XLS]

## Sheet: Sheet1
Sh and Triphysaria-specific Unigene
ShContig10013
ShContig10032
ShContig10055
ShContig10073
ShContig10078
ShContig1009
ShContig10090
ShContig10168
ShContig10174
ShContig102
ShContig10205
ShContig10238
ShContig10309
ShContig1033
ShContig1075
ShContig1081
ShContig1084
ShContig109
ShContig1105
ShContig1124
ShContig1157
ShContig1174
ShContig1193
ShContig1234
ShContig1255
ShContig13
ShContig132
ShContig133
ShContig1347
ShContig1380
ShContig1397
ShContig1406
ShContig1424
ShContig1442
ShContig1464
ShContig1510
ShContig1571
ShContig1607
ShContig1621
ShContig1625
ShContig1655
ShContig1668
ShContig1671
ShContig1699
ShContig1744
ShContig177
ShContig1797
ShContig1802
ShContig1819
ShContig1879
ShContig1898
ShContig1910
ShContig1923
ShContig2023
ShContig2041
ShContig2050
ShContig2079
ShContig2082
ShContig2163
ShContig2171
ShContig22
ShContig220
ShContig2260
ShContig2285
ShContig2302
ShContig2334
ShContig2392
ShContig2398
ShContig2422
ShContig2506
ShContig2515
ShContig2539
ShContig2611
ShContig2644
ShContig2741
ShContig2825
ShContig2846
ShContig2852
ShContig2901
ShContig2914
ShContig2929
ShContig2991
ShContig2996
ShContig3124
ShContig3129
ShContig3138
ShContig3179
ShContig3291
ShContig3350
ShContig3410
ShContig3455
ShContig3491
ShContig352
ShContig3676
ShContig3719
ShContig3766
ShContig3901
ShContig3914
ShContig3967
ShContig3978
ShContig3991
ShContig40
ShContig4102
ShContig4107
ShContig4144
ShContig417
ShContig4258
ShContig4267
ShContig4286
ShContig4320
ShContig4343
ShContig4352
ShContig4452
ShContig4491
ShContig4496
ShContig4506
ShContig452
ShContig4541
ShContig4555
ShContig4597
ShContig46
ShContig4609
ShContig4648
ShContig4651
ShContig4705
ShContig4744
ShContig4799
ShContig4805
ShContig4846
ShContig4875
ShContig4887
ShContig4913
ShContig4942
ShContig4985
ShContig499
ShContig505
ShContig5061
ShContig5071
ShContig5187
ShContig5281
ShContig5288
ShContig5292
ShContig5366
ShContig5493
ShContig5509
ShContig552
ShContig5529
ShContig5555
ShContig5590
ShContig5626
ShContig5628
ShContig5629
ShContig5634
ShContig5663
ShContig5686
ShContig5731
ShContig5761
ShContig5831
ShContig5879
ShContig603
ShContig6137
ShContig616
ShContig6165
ShContig6192
ShContig6245
ShContig6251
ShContig626
ShContig6270
ShContig6279
ShContig6387
ShContig6399
ShContig6406
ShContig6408
ShContig6410
ShContig6461
ShContig6478
ShContig6504
ShContig6512
ShContig6534
ShContig6603
ShContig6607
ShContig6615
ShContig6701
ShContig6723
ShContig6726
ShContig6754
ShContig6761
ShContig6788
ShContig6802
ShContig6834
ShContig690
ShContig70
ShContig7026
ShContig7044
ShContig7070
ShContig7093
ShContig71
ShContig7111
ShContig7134
ShContig7147
ShContig7149
ShContig7219
ShContig7283
ShContig7299
ShContig7316
ShContig7342
ShContig7373
ShContig7406
ShContig7439
ShContig749
ShContig7498
ShContig7581
ShContig7654
ShContig767
ShContig7688
ShContig7719
ShContig7725
ShContig7733
ShContig7797
ShContig7817
ShContig7869
ShContig7976
ShContig7995
ShContig80
ShContig800
ShContig8070
ShContig8147
ShContig8163
ShContig8173
ShContig8208
ShContig8359
ShContig8400
ShContig8401
ShContig8418
ShContig8467
ShContig8495
ShContig8538
ShContig8547
ShContig8601
ShContig8615
ShContig8618
ShContig864
ShContig8665
ShContig8710
ShContig8720
ShContig8783
ShContig8807
ShContig8821
ShContig888
ShContig8898
ShContig9007
ShContig9009
ShContig9020
ShContig9054
ShContig9119
ShContig9167
ShContig9186
ShContig9200
ShContig9210
ShContig9292
ShContig9318
ShContig9334
ShContig9342
ShContig9422
ShContig9429
ShContig95
ShContig9523
ShContig9535
ShContig9625
ShContig9641
ShContig968
ShContig9694
ShContig9748
ShContig9754
ShContig9761
ShContig9789
ShContig9790
ShContig98
ShContig9813
ShContig9860
ShContig9887
ShContig9894
ShContig9903
ShContig9910
ShContig9920
ShContig9964
ShContig9967
ShContig9982
ShContig9991
ShContig9998
ShSHAA-aaa05e05.g1_c_s
ShSHAA-aaa06b04.g1_c_s
ShSHAA-aaa07h02.b1_c_s
ShSHAA-aaa08b01.b1_c_s
ShSHAA-aaa08h11.g1_c_s
ShSHAA-aaa09g07.g1_c_s
ShSHAA-aaa10b12.g1_c_s
ShSHAA-aaa10h11.b1_c_s
ShSHAA-aaa21g03.b1_c_s
ShSHAA-aaa22h11.b1_c_s
ShSHAA-aaa23c02.b1_c_s
ShSHAA-aaa54f06.b1_c_s
ShSHAA-aaa54h04.b1_c_s
ShSHAA-aaa54h11.b1_c_s
ShSHAA-aaa56a10.b1_c_s
ShSHAA-aaa56f10.b1_c_s
ShSHAA-aaa57d12.g1_c_s
ShSHAA-aaa58d02.b1_c_s
ShSHAA-aaa58f10.g1_c_s
ShSHAA-aaa59g10.g1_c_s
ShSHAA-aaa60c06.g1_c_s
ShSHAA-aaa60e06.g1_c_s
ShSHAA-aaa67e12.g1_c_s
ShSHAA-aaa69b12.b1_c_s
ShSHAA-aaa77b03.b1_c_s
ShSHAA-aaa77d12.b1_c_s
ShSHAA-aaa77h06.g1_c_s
ShSHAA-aaa78e06.g1_c_s
ShSHAA-aaa80f03.b1_c_s
ShSHAA-aaa80g04.b1_c_s
ShSHAA-aaa83b09.b1_c_s
ShSHAA-aaa84a02.b1_c_s
ShSHAA-aaa98c12.b1_c_s
ShSHAA-aab06f04.b1_c_s
ShSHAA-aab06f12.g1_c_s
ShSHAA-aab07e01.b1_c_s
ShSHAA-aab08a04.g1_c_s
ShSHAA-aab09f06.g1_c_s
ShSHAA-aab10g07.b1_c_s
ShSHAA-aab11c11.b1_c_s
ShSHAA-aab12g04.b1_c_s
ShSHAA-aab13c06.b1_c_s
ShSHAA-aab14b11.g1_c_s
ShSHAA-aab16f01.b1_c_s
ShSHAA-aab18d02.g1_c_s
ShSHAA-aab18e12.b1_c_s
ShSHAA-aab18f03.b1_c_s
ShSHAA-aab19f04.b1_c_s
ShSHAA-aab20e04.b1_c_s
ShSHAA-aab23e04.g1_c_s
ShSHAA-aab24a03.b1_c_s
ShSHAA-aab29e09.b1_c_s
ShSHAA-aab29e09.g1_c_s
ShSHAA-aab30e08.g1_c_s
ShSHAA-aab31c11.g1_c_s
ShSHAA-aab33e05.g1_c_s
ShSHAA-aab34h06.b1_c_s
ShSHAA-aab35d03.g1_c_s
ShSHAA-aab36a07.g1_c_s
ShSHAA-aab36e05.b1_c_s
ShSHAA-aab38d06.b1_c_s
ShSHAA-aab45f04.g1_c_s
ShSHAA-aab46a04.b1_c_s
ShSHAA-aab47b09.b1_c_s
ShSHAA-aab48a11.b1_c_s
ShSHAA-aab50h11.g1_c_s
ShSHAA-aab51f03.b1_c_s
ShSHAA-aab52c08.g1_c_s
ShSHAA-aab52h06.g1_c_s
ShSHAA-aab54e06.b1_c_s
ShSHAA-aab54f08.g1_c_s
ShSHAA-aab55c01.b1_c_s
ShSHAA-aab55f03.g1_c_s
ShSHAA-aab59a11.b1_c_s
ShSHAA-aab62b02.b1_c_s
ShSHAA-aab64f07.b1_c_s
ShSHAA-aab67b10.g1_c_s
ShSHAA-aab67e07.g1_c_s
ShSHAA-aab67h05.g1_c_s
ShSHAA-aab70b11.g1_c_s
ShSHAA-aab70f11.b1_c_s
ShSHAA-aab71a12.g1_c_s
ShSHAA-aab71d06.b1_c_s
ShSHAA-aab73b04.b1_c_s
ShSHAA-aab76f03.g1_c_s
ShSHAA-aab77b10.g1_c_s
ShSHAA-aab77c03.g1_c_s
ShSHAA-aab79e02.b1_c_s
ShSHAA-aab80c08.b1_c_s
ShSHAA-aab80e01.b1_c_s
ShSHAA-aab92d03.b1_c_s
ShSHAA-aab94h05.b1_c_s
ShSHAA-aab95b10.g1_c_s
ShSHAA-aab98h01.b1_c_s
ShSHAA-aab99h02.b1_c_s
ShSHAA-aab99h02.g1_c_s
ShSHAA-aac01f04.b1_c_s
ShSHAA-aac03d02.b1_c_s
ShSHAA-aac05b06.g1_c_s
ShSHAA-aac06c04.b1_c_s
ShSHAA-aac08a04.g1_c_s
ShSHAA-aac11a12.b1_c_s
ShSHAA-aac12a03.b1_c_s
ShSHAA-aac20c06.b1_c_s
ShSHAA-aac20e08.b1_c_s
ShSHAA-aac21c12.g1_c_s
ShSHAA-aac23b09.b1_c_s
ShSHAA-aac23b09.g1_c_s
ShSHAA-aac24e05.b1_c_s
ShSHAA-aac24e05.g1_c_s
ShSHAA-aac27c02.b1_c_s
ShSHAA-aac28h05.b1_c_s
ShSHAA-aac30b11.b1_c_s
ShSHAA-aac30c03.b1_c_s
ShSHAA-aac30d03.g1_c_s
ShSHAA-aac32a02.g1_c_s
ShSHAA-aac34c10.b1_c_s
ShSHAA-aac34g09.g1_c_s
ShSHAA-aac39a02.b1_c_s
ShSHAA-aac39h03.g1_c_s
ShSHAA-aac40c10.b1_c_s
ShSHAA-aac42h11.b1_c_s
ShSHAA-aac43g07.g1_c_s
ShSHAA-aac43h11.b1_c_s
ShSHAA-aac47a09.b1_c_s
ShSHAA-aac48e10.g1_c_s
ShSHAA-aac49g04.b1_c_s
ShSHAA-aac50c03.g1_c_s
ShSHAA-aac52c04.g1_c_s
ShSHAA-aaf02d09.b1_c_s
ShSHAA-aaf03a07.b1_c_s
ShSHAA-aaf03g03.g1_c_s
ShSHAA-aaf04d10.b1_c_s
ShSHAA-aaf13b07.g1_c_s
ShSHAA-aaf13e03.g1_c_s
ShSHAA-aaf14a06.g1_c_s
ShSHAA-aaf14g04.g1_c_s
ShSHAA-aaf16a03.b1_c_s
ShSHAA-aaf33e01.g1_c_s
ShSHAA-aaf33f08.b1_c_s
ShSHAA-aaf33h10.b1_c_s
ShSHAA-aaf33h10.g1_c_s
ShSHAA-aaf34b07.g1_c_s
ShSHAA-aaf34h06.b1_c_s
ShSHAA-aaf35g11.b1_c_s
ShSHAA-aaf37a10.g1_c_s
ShSHAA-aaf40d02.b1_c_s
ShSHAA-aaf41d10.b1_c_s
ShSHAA-aaf41d10.g1_c_s
ShSHAA-aaf41h02.b1_c_s
ShSHAA-aaf42b02.g1_c_s
ShSHAA-aaf42b10.b1_c_s
ShSHAA-aaf42e10.g1_c_s
ShSHAA-aaf43h10.g1_c_s
ShSHAA-aaf44f07.b1_c_s
ShSHAA-aaf46f06.b1_c_s
ShSHAA-aaf47a02.b1_c_s
ShSHAA-aaf47c04.b1_c_s
ShSHAA-aaf47e05.g1_c_s
ShSHAA-aaf50b03.b1_c_s
ShSHAA-aaf50c01.b1_c_s
ShSHAA-aaf62d05.g1_c_s
ShSHAA-aaf63c10.b1_c_s
ShSHAA-aaf63h10.b1_c_s
ShSHAA-aaf74a05.b1_c_s
ShSHAA-aaf74e11.b1_c_s
ShSHAA-aaf74g04.g1_c_s
ShSHAA-aaf85e02.b1_c_s
ShSHAA-aaf85g08.g1_c_s
ShSHAA-aaf85h10.b1_c_s
ShSHAA-aaf87a05.b1_c_s
ShSHAA-aaf89b05.g1_c_s
ShSHAA-aaf89b09.b1_c_s
ShSHAA-aaf90e05.b1_c_s
ShSHAA-aaf91d01.b1_c_s
ShSHAA-aaf91f10.g1_c_s
ShSHAA-aaf93f07.b1_c_s
ShSHAA-aaf93h04.b1_c_s
ShSHAA-aaf94d04.b1_c_s
ShSHAA-aaf94d12.b1_c_s
ShSHAA-aaf94d12.g1_c_s
ShSHAA-aaf95a08.b1_c_s
ShSHAA-aaf96a10.b1_c_s
ShSHAA-aaf96c04.b1_c_s
ShSHAA-aag27f01.b1_c_s
ShSHAA-aag28c04.b1_c_s
ShSHAA-aah53g03.b1_c_s
ShSHAA-aah55c08.b1_c_s
ShSHAA-aah56g05.b1_c_s
ShSHAA-aah58a07.g1_c_s
ShSHAA-aah59e09.g1_c_s
ShSHAA-aah60d01.b1_c_s
ShSHAA-aah61a12.b1_c_s
ShSHAA-aah65e07.b1_c_s
ShSHAA-aah65e07.g1_c_s
ShSHAA-aah67h01.g1_c_s
ShSHAA-aah68c01.b1_c_s
ShSHAA-aah70e12.g1_c_s
ShSHAA-aah72a08.b1_c_s
ShSHAA-aah72c07.b1_c_s
ShSHAA-aah76c04.g1_c_s
ShSHAA-aah78e04.b1_c_s
ShSHAA-aah79h07.g1_c_s
ShSHAA-aah80c09.b1_c_s
ShSHAA-aah80c09.g1_c_s
ShSHAA-aah80g09.g1_c_s
ShSHAA-aah81e06.g1_c_s
ShSHAA-aah84g06.g1_c_s
ShSHAA-aah85f12.b1_c_s
ShSHAA-aah85f12.g1_c_s
ShSHAA-aah88a07.b1_c_s
ShSHAA-aah89f11.b1_c_s
ShSHAA-aah89h03.b1_c_s
ShSHAA-aah90g06.g1_c_s
ShSHAA-aah92f09.b1_c_s
ShSHAA-aah95h04.g1_c_s
ShSHAA-aah99g01.b1_c_s
ShSHAA-aai03b06.b1_c_s
ShSHAA-aai03b06.g1_c_s
ShSHAA-aai06b02.g1_c_s
ShSHAA-aai06g05.g1_c_s
ShSHAA-aai07e08.g1_c_s
ShSHAA-aai11g07.b1_c_s
ShSHAA-aai14f11.g1_c_s
ShSHAA-aai16a04.b1_c_s
ShSHAA-aai16b06.b1_c_s
ShSHAA-aai19h01.b1_c_s
ShSHAA-aai26a06.g1_c_s
ShSHAA-aai28d01.b1_c_s
ShSHAA-aai29e03.b1_c_s
ShSHAA-aai29h04.b1_c_s
ShSHAA-aai30a09.g1_c_s
ShSHAA-aai30b03.b1_c_s
ShSHAA-aai30f12.b1_c_s
ShSHAA-aai32c04.b1_c_s
ShSHAA-aai35b12.g1_c_s
ShSHAA-aai35f05.b1_c_s
ShSHAA-aai35h07.g1_c_s
ShSHAA-aai38c03.b1_c_s
ShSHAA-aai38f08.b1_c_s
ShSHAA-aai39c03.b1_c_s
ShSHAA-aai39d07.b1_c_s
ShSHAA-aai39f08.b1_c_s
ShSHAA-aai45a11.g1_c_s
ShSHAA-aai45g10.b1_c_s
ShSHAA-aai45g10.g1_c_s
ShSHAA-aai47c01.g1_c_s
ShSHAA-aai48f01.g1_c_s
ShSHAA-aai49a12.b1_c_s
ShSHAA-aai51a11.b1_c_s
ShSHAA-aai51e05.b1_c_s
ShSHAA-aai51h02.b1_c_s
ShSHAA-aai52h01.b1_c_s
ShSHAA-aai53c07.b1_c_s
ShSHAA-aai54b03.b1_c_s
ShSHAA-aai54d03.b1_c_s
ShSHAA-aai54g10.b1_c_s
ShSHAA-aai54h09.b1_c_s
ShSHAA-aai56b12.b1_c_s
ShSHAA-aai59c08.g1_c_s
ShSHAA-aai60d01.b1_c_s
ShSHAA-aai60f01.b1_c_s
ShSHAA-aai61a03.g1_c_s
ShSHAA-aai62b04.b1_c_s
ShSHAA-aai62b09.b1_c_s
ShSHAA-aai63g04.b1_c_s
ShSHAA-aai65g02.b1_c_s
ShSHAA-aai65g09.g1_c_s
ShSHAA-aai66h04.b1_c_s
ShSHAA-aai68h05.b1_c_s
ShSHAA-aai68h05.g1_c_s
ShSHAA-aai69d10.g1_c_s
ShSHAA-aai72g08.b1_c_s
ShSHAA-aai72g08.g1_c_s
ShSHAA-aai73a10.b1_c_s
ShSHAA-aai73a10.g1_c_s
ShSHAA-aai73g11.b1_c_s
ShSHAA-aai76b11.g1_c_s
ShSHAA-aai84a05.g1_c_s
ShSHAA-aai89d11.b1_c_s
ShSHAA-aai92b08.b1_c_s
ShSHAA-aai93e11.b1_c_s
ShSHAA-aai96a02.g1_c_s
ShSHAA-aai96e04.b1_c_s
ShSHAA-aaj02f08.b1_c_s
ShSHAA-aaj03h06.b1_c_s
ShSHAA-aaj04f03.g1_c_s
ShSHAA-aaj05d11.g1_c_s
ShSHAA-aaj07g05.b1_c_s
ShSHAA-aaj08a06.g1_c_s
ShSHAA-aaj08d09.g1_c_s
ShSHAA-aaj09e01.b1_c_s
ShSHAA-aaj10c11.g1_c_s
ShSHAA-aaj12d08.b1_c_s
ShSHAA-aaj15a08.g1_c_s
ShSHAA-aaj15f11.b1_c_s
ShSHAA-aaj18h03.g1_c_s
ShSTRIG_N_34.SEQ_c_s
ShSTRIG_N_89.SEQ_c_s

## Sheet: Sheet2
Sh-specific Unigenes
ShContig10022
ShContig10033
ShContig10039
ShContig10043
ShContig10058
ShContig10059
ShContig10060
ShContig10074
ShContig10075
ShContig10080
ShContig10082
ShContig10094
ShContig10097
ShContig10107
ShContig10110
ShContig10117
ShContig10147
ShContig10162
ShContig1019
ShContig10203
ShContig10212
ShContig1022
ShContig10227
ShContig10242
ShContig10243
ShContig10245
ShContig10262
ShContig10318
ShContig1051
ShContig1064
ShContig1070
ShContig1073
ShContig1074
ShContig1079
ShContig1083
ShContig1088
ShContig1095
ShContig1103
ShContig1107
ShContig1144
ShContig1146
ShContig1170
ShContig1173
ShContig1177
ShContig1184
ShContig1196
ShContig1220
ShContig1230
ShContig1232
ShContig1237
ShContig1241
ShContig1246
ShContig1256
ShContig1267
ShContig128
ShContig1281
ShContig1284
ShContig1295
ShContig1296
ShContig131
ShContig1328
ShContig1357
ShContig1364
ShContig1366
ShContig1388
ShContig1393
ShContig1400
ShContig1401
ShContig1403
ShContig1433
ShContig1440
ShContig1445
ShContig1455
ShContig1461
ShContig1466
ShContig1488
ShContig1516
ShContig1517
ShContig1520
ShContig1528
ShContig1539
ShContig1548
ShContig1559
ShContig156
ShContig1568
ShContig1570
ShContig1577
ShContig1591
ShContig1595
ShContig1604
ShContig1619
ShContig163
ShContig1634
ShContig1638
ShContig1639
ShContig1649
ShContig1664
ShContig1672
ShContig1675
ShContig1677
ShContig1681
ShContig1682
ShContig1684
ShContig1706
ShContig1720
ShContig1726
ShContig1730
ShContig174
ShContig1752
ShContig1782
ShContig1800
ShContig1820
ShContig1830
ShContig1833
ShContig1849
ShContig1854
ShContig1866
ShContig1872
ShContig189
ShContig1896
ShContig1906
ShContig1930
ShContig1934
ShContig1936
ShContig1944
ShContig1955
ShContig1972
ShContig1986
ShContig1997
ShContig2008
ShContig2010
ShContig2011
ShContig2036
ShContig2046
ShContig2047
ShContig2052
ShContig2077
ShContig2078
ShContig2112
ShContig214
ShContig2143
ShContig2144
ShContig2176
ShContig218
ShContig219
ShContig2191
ShContig2198
ShContig221
ShContig2213
ShContig2214
ShContig2218
ShContig2225
ShContig2229
ShContig2237
ShContig2241
ShContig2244
ShContig2263
ShContig2264
ShContig2267
ShContig2271
ShContig2296
ShContig2308
ShContig2320
ShContig2322
ShContig2329
ShContig2335
ShContig2349
ShContig2360
ShContig2365
ShContig2366
ShContig2372
ShContig2389
ShContig2409
ShContig2421
ShContig244
ShContig2442
ShContig2446
ShContig2449
ShContig2450
ShContig2453
ShContig2463
ShContig2466
ShContig2493
ShContig2494
ShContig2533
ShContig2554
ShContig2555
ShContig2563
ShContig260
ShContig2601
ShContig2613
ShContig2625
ShContig2628
ShContig2633
ShContig2665
ShContig2674
ShContig268
ShContig2693
ShContig2701
ShContig2704
ShContig2714
ShContig274
ShContig2770
ShContig2794
ShContig2803
ShContig2808
ShContig2814
ShContig2827
ShContig2837
ShContig2851
ShContig2863
ShContig2871
ShContig2876
ShContig288
ShContig2880
ShContig2884
ShContig2898
ShContig2905
ShContig2906
ShContig2943
ShContig295
ShContig2952
ShContig2967
ShContig2971
ShContig2974
ShContig3002
ShContig301
ShContig3017
ShContig3019
ShContig3027
ShContig3029
ShContig3033
ShContig3034
ShContig3039
ShContig304
ShContig3040
ShContig308
ShContig3089
ShContig310
ShContig3101
ShContig3114
ShContig3117
ShContig312
ShContig3125
ShContig3126
ShContig3132
ShContig3135
ShContig3143
ShContig3150
ShContig3156
ShContig3170
ShContig3174
ShContig3213
ShContig323
ShContig3230
ShContig3231
ShContig3242
ShContig325
ShContig3269
ShContig3277
ShContig3282
ShContig3283
ShContig329
ShContig330
ShContig3304
ShContig3328
ShContig333
ShContig3347
ShContig3359
ShContig338
ShContig3381
ShContig3396
ShContig3401
ShContig342
ShContig3429
ShContig3438
ShContig3441
ShContig3453
ShContig3464
ShContig3465
ShContig3479
ShContig3483
ShContig3492
ShContig3516
ShContig3534
ShContig355
ShContig3550
ShContig357
ShContig358
ShContig3609
ShContig3627
ShContig363
ShContig3633
ShContig3636
ShContig3638
ShContig3639
ShContig3642
ShContig3645
ShContig3650
ShContig3659
ShContig3664
ShContig3666
ShContig3670
ShContig3679
ShContig3685
ShContig3690
ShContig3691
ShContig3703
ShContig3717
ShContig3726
ShContig3736
ShContig3743
ShContig3748
ShContig376
ShContig3783
ShContig380
ShContig3801
ShContig3824
ShContig3829
ShContig3830
ShContig3832
ShContig384
ShContig3846
ShContig3869
ShContig3871
ShContig3874
ShContig3881
ShContig3883
ShContig3891
ShContig3909
ShContig3913
ShContig3934
ShContig3935
ShContig3940
ShContig3950
ShContig3953
ShContig3971
ShContig3979
ShContig3982
ShContig401
ShContig4025
ShContig4033
ShContig4036
ShContig404
ShContig4040
ShContig4042
ShContig4049
ShContig4059
ShContig4064
ShContig4066
ShContig4069
ShContig4076
ShContig4084
ShContig4085
ShContig4105
ShContig4115
ShContig4133
ShContig4136
ShContig4142
ShContig4147
ShContig4155
ShContig4170
ShContig4172
ShContig4177
ShContig4179
ShContig4181
ShContig4185
ShContig419
ShContig4192
ShContig4195
ShContig4200
ShContig4207
ShContig4216
ShContig422
ShContig4228
ShContig4255
ShContig426
ShContig4279
ShContig4284
ShContig4295
ShContig4313
ShContig4326
ShContig4353
ShContig4360
ShContig4363
ShContig4364
ShContig4389
ShContig4406
ShContig441
ShContig4419
ShContig4425
ShContig4445
ShContig4468
ShContig4474
ShContig4480
ShContig4482
ShContig4485
ShContig4487
ShContig4494
ShContig4495
ShContig4499
ShContig4500
ShContig4509
ShContig4533
ShContig4534
ShContig4536
ShContig4558
ShContig4560
ShContig4563
ShContig457
ShContig4573
ShContig4576
ShContig4586
ShContig4595
ShContig4607
ShContig4608
ShContig4616
ShContig462
ShContig4624
ShContig4634
ShContig4637
ShContig4642
ShContig4649
ShContig4659
ShContig4660
ShContig4665
ShContig4676
ShContig4687
ShContig470
ShContig4700
ShContig4718
ShContig4721
ShContig4727
ShContig4730
ShContig4734
ShContig4751
ShContig4758
ShContig4764
ShContig4769
ShContig4776
ShContig4790
ShContig4813
ShContig4822
ShContig483
ShContig4831
ShContig4835
ShContig4855
ShContig487
ShContig4872
ShContig488
ShContig4896
ShContig4907
ShContig4914
ShContig4916
ShContig4921
ShContig493
ShContig4935
ShContig4941
ShContig4962
ShContig4963
ShContig4964
ShContig4974
ShContig4976
ShContig4979
ShContig50
ShContig5005
ShContig5012
ShContig503
ShContig5037
ShContig5040
ShContig5045
ShContig5049
ShContig506
ShContig5060
ShContig5070
ShContig5073
ShContig5076
ShContig5089
ShContig5093
ShContig5105
ShContig5118
ShContig512
ShContig5126
ShContig5143
ShContig5145
ShContig5192
ShContig5219
ShContig5243
ShContig5249
ShContig5282
ShContig5283
ShContig5291
ShContig5293
ShContig5295
ShContig5304
ShContig5310
ShContig5315
ShContig5324
ShContig5328
ShContig5331
ShContig5342
ShContig5354
ShContig5362
ShContig5367
ShContig54
ShContig5411
ShContig5413
ShContig5428
ShContig5430
ShContig5436
ShContig5437
ShContig5439
ShContig5440
ShContig5451
ShContig5477
ShContig5479
ShContig5481
ShContig5489
ShContig5494
ShContig5498
ShContig5511
ShContig5517
ShContig5525
ShContig553
ShContig5534
ShContig5535
ShContig5538
ShContig5541
ShContig5557
ShContig5575
ShContig5592
ShContig5593
ShContig5613
ShContig5619
ShContig5621
ShContig5627
ShContig5659
ShContig5690
ShContig5702
ShContig5707
ShContig5737
ShContig5743
ShContig5752
ShContig577
ShContig5788
ShContig5791
ShContig5799
ShContig5818
ShContig588
ShContig5908
ShContig5910
ShContig5911
ShContig5924
ShContig593
ShContig5940
ShContig5942
ShContig5950
ShContig5953
ShContig5965
ShContig5972
ShContig6
ShContig6001
ShContig6008
ShContig6018
ShContig6028
ShContig6040
ShContig6041
ShContig605
ShContig609
ShContig6091
ShContig6100
ShContig6106
ShContig6124
ShContig6126
ShContig6131
ShContig6134
ShContig6162
ShContig6184
ShContig6198
ShContig6199
ShContig6203
ShContig6216
ShContig6219
ShContig6230
ShContig6240
ShContig6243
ShContig6248
ShContig6249
ShContig6262
ShContig6266
ShContig6274
ShContig6275
ShContig6288
ShContig6297
ShContig6304
ShContig6317
ShContig6342
ShContig6350
ShContig6353
ShContig6355
ShContig6358
ShContig6373
ShContig6379
ShContig6382
ShContig6389
ShContig6404
ShContig641
ShContig642
ShContig6421
ShContig6422
ShContig6426
ShContig6445
ShContig6459
ShContig6475
ShContig6485
ShContig6489
ShContig6497
ShContig6502
ShContig6503
ShContig6518
ShContig6521
ShContig6523
ShContig6524
ShContig6528
ShContig6554
ShContig6577
ShContig6585
ShContig6592
ShContig6602
ShContig6617
ShContig6622
ShContig6627
ShContig6635
ShContig6643
ShContig6649
ShContig6660
ShContig6665
ShContig6667
ShContig6673
ShContig6686
ShContig6691
ShContig6693
ShContig6697
ShContig6700
ShContig6708
ShContig6716
ShContig673
ShContig6730
ShContig6741
ShContig6748
ShContig6759
ShContig6768
ShContig6794
ShContig6795
ShContig6800
ShContig6815
ShContig6819
ShContig6824
ShContig684
ShContig687
ShContig6881
ShContig6887
ShContig6892
ShContig6895
ShContig6907
ShContig691
ShContig6928
ShContig6937
ShContig6953
ShContig6960
ShContig6971
ShContig7004
ShContig7008
ShContig7011
ShContig7037
ShContig7043
ShContig7054
ShContig7059
ShContig706
ShContig7064
ShContig7066
ShContig7076
ShContig7078
ShContig7080
ShContig7089
ShContig7129
ShContig7140
ShContig715
ShContig7161
ShContig7166
ShContig718
ShContig7184
ShContig7195
ShContig7198
ShContig7202
ShContig7206
ShContig7216
ShContig7217
ShContig7245
ShContig7251
ShContig7258
ShContig7266
ShContig7271
ShContig7278
ShContig7285
ShContig7291
ShContig7296
ShContig7297
ShContig7301
ShContig7302
ShContig7338
ShContig7341
ShContig7350
ShContig7363
ShContig7365
ShContig7374
ShContig7379
ShContig7383
ShContig7384
ShContig7403
ShContig7404
ShContig7429
ShContig7430
ShContig7432
ShContig7442
ShContig7447
ShContig7485
ShContig7488
ShContig7491
ShContig7496
ShContig7505
ShContig7508
ShContig7522
ShContig7531
ShContig7534
ShContig7537
ShContig7538
ShContig7553
ShContig7560
ShContig7568
ShContig7572
ShContig7577
ShContig7583
ShContig7586
ShContig7601
ShContig7613
ShContig7634
ShContig7637
ShContig7645
ShContig7656
ShContig7673
ShContig7687
ShContig7693
ShContig7699
ShContig7721
ShContig7735
ShContig7751
ShContig7760
ShContig7775
ShContig7787
ShContig7788
ShContig7791
ShContig7802
ShContig7823
ShContig7826
ShContig7851
ShContig7854
ShContig7856
ShContig787
ShContig7879
ShContig7884
ShContig7897
ShContig79
ShContig7901
ShContig7928
ShContig7932
ShContig7941
ShContig7947
ShContig7948
ShContig7962
ShContig7996
ShContig8
ShContig8008
ShContig8014
ShContig8016
ShContig8023
ShContig8035
ShContig804
ShContig8041
ShContig8044
ShContig8049
ShContig8053
ShContig8056
ShContig8073
ShContig8087
ShContig8098
ShContig8118
ShContig8120
ShContig8121
ShContig8138
ShContig814
ShContig8142
ShContig815
ShContig8158
ShContig8159
ShContig8164
ShContig8170
ShContig8177
ShContig8192
ShContig8240
ShContig8246
ShContig825
ShContig8279
ShContig8286
ShContig8289
ShContig8309
ShContig8329
ShContig8330
ShContig8335
ShContig8343
ShContig8344
ShContig8350
ShContig8354
ShContig8368
ShContig8381
ShContig8382
ShContig8399
ShContig8411
ShContig8412
ShContig8413
ShContig8416
ShContig8422
ShContig8425
ShContig8427
ShContig8429
ShContig8432
ShContig8433
ShContig8445
ShContig8454
ShContig8460
ShContig8480
ShContig8484
ShContig8493
ShContig8512
ShContig8523
ShContig8539
ShContig854
ShContig8545
ShContig8548
ShContig856
ShContig8561
ShContig8575
ShContig8577
ShContig8583
ShContig8591
ShContig8598
ShContig860
ShContig8602
ShContig8605
ShContig8626
ShContig8627
ShContig8642
ShContig8647
ShContig8652
ShContig8654
ShContig8655
ShContig8684
ShContig8688
ShContig8696
ShContig8702
ShContig8706
ShContig8707
ShContig8708
ShContig8713
ShContig8733
ShContig8736
ShContig8738
ShContig875
ShContig8782
ShContig8793
ShContig8802
ShContig8803
ShContig8812
ShContig8818
ShContig8852
ShContig8854
ShContig8869
ShContig8872
ShContig8884
ShContig8889
ShContig8896
ShContig890
ShContig8904
ShContig8906
ShContig8915
ShContig8919
ShContig8922
ShContig8935
ShContig8937
ShContig8955
ShContig896
ShContig8961
ShContig8983
ShContig8988
ShContig9001
ShContig903
ShContig9030
ShContig9040
ShContig9050
ShContig9072
ShContig909
ShContig9097
ShContig9101
ShContig9105
ShContig9130
ShContig9132
ShContig9137
ShContig9140
ShContig9146
ShContig9173
ShContig9188
ShContig9192
ShContig9197
ShContig9204
ShContig9214
ShContig9233
ShContig9235
ShContig9236
ShContig9255
ShContig9256
ShContig9288
ShContig9294
ShContig9295
ShContig9306
ShContig9324
ShContig9333
ShContig9345
ShContig9348
ShContig9355
ShContig9356
ShContig9365
ShContig9374
ShContig9375
ShContig9379
ShContig9388
ShContig9403
ShContig9410
ShContig9421
ShContig9424
ShContig9428
ShContig9479
ShContig9493
ShContig9499
ShContig9504
ShContig9533
ShContig9541
ShContig9542
ShContig9543
ShContig9551
ShContig9564
ShContig9577
ShContig9581
ShContig9588
ShContig9614
ShContig9648
ShContig9659
ShContig966
ShContig9660
ShContig9676
ShContig9678
ShContig9682
ShContig9683
ShContig9707
ShContig9709
ShContig971
ShContig9714
ShContig9728
ShContig9739
ShContig9740
ShContig9755
ShContig9762
ShContig9774
ShContig9794
ShContig9803
ShContig9804
ShContig9825
ShContig9840
ShContig9853
ShContig9856
ShContig9858
ShContig9862
ShContig9870
ShContig9899
ShContig9919
ShContig992
ShContig9924
ShContig9931
ShContig9946
ShContig9960
ShContig9996
ShSHAA-aaa05b11.b1_c_s
ShSHAA-aaa05d08.b1_c_s
ShSHAA-aaa06a02.b1_c_s
ShSHAA-aaa06b12.g1_c_s
ShSHAA-aaa06h05.g1_c_s
ShSHAA-aaa07a04.b1_c_s
ShSHAA-aaa07c03.g1_c_s
ShSHAA-aaa07e05.b1_c_s
ShSHAA-aaa07e06.g1_c_s
ShSHAA-aaa08a10.g1_c_s
ShSHAA-aaa08d12.b1_c_s
ShSHAA-aaa08g02.b1_c_s
ShSHAA-aaa08h11.b1_c_s
ShSHAA-aaa09a01.g1_c_s
ShSHAA-aaa09b04.b1_c_s
ShSHAA-aaa09b04.g1_c_s
ShSHAA-aaa09d03.g1_c_s
ShSHAA-aaa09d07.b1_c_s
ShSHAA-aaa09g08.b1_c_s
ShSHAA-aaa09h09.b1_c_s
ShSHAA-aaa10c08.g1_c_s
ShSHAA-aaa10d09.b1_c_s
ShSHAA-aaa10f06.b1_c_s
ShSHAA-aaa11a08.b1_c_s
ShSHAA-aaa11a08.g1_c_s
ShSHAA-aaa11d09.b1_c_s
ShSHAA-aaa11f05.b1_c_s
ShSHAA-aaa11f05.g1_c_s
ShSHAA-aaa11f12.b1_c_s
ShSHAA-aaa11h01.b1_c_s
ShSHAA-aaa11h01.g1_c_s
ShSHAA-aaa12c07.g1_c_s
ShSHAA-aaa12f05.b1_c_s
ShSHAA-aaa12f10.b1_c_s
ShSHAA-aaa21g02.g1_c_s
ShSHAA-aaa22a09.b1_c_s
ShSHAA-aaa22a09.g1_c_s
ShSHAA-aaa22a10.g1_c_s
ShSHAA-aaa22b11.b1_c_s
ShSHAA-aaa22b11.g1_c_s
ShSHAA-aaa22c06.b1_c_s
ShSHAA-aaa22c11.g1_c_s
ShSHAA-aaa22d06.b1_c_s
ShSHAA-aaa22d06.g1_c_s
ShSHAA-aaa22e10.b1_c_s
ShSHAA-aaa22f07.g1_c_s
ShSHAA-aaa23c11.b1_c_s
ShSHAA-aaa23e04.b1_c_s
ShSHAA-aaa23e06.b1_c_s
ShSHAA-aaa23f03.b1_c_s
ShSHAA-aaa23f10.b1_c_s
ShSHAA-aaa23f10.g1_c_s
ShSHAA-aaa23h05.g1_c_s
ShSHAA-aaa24d07.b1_c_s
ShSHAA-aaa24f08.b1_c_s
ShSHAA-aaa24h08.g1_c_s
ShSHAA-aaa53d08.b1_c_s
ShSHAA-aaa53d08.g1_c_s
ShSHAA-aaa54a10.b1_c_s
ShSHAA-aaa54g05.b1_c_s
ShSHAA-aaa55b08.b1_c_s
ShSHAA-aaa55g02.b1_c_s
ShSHAA-aaa56a05.b1_c_s
ShSHAA-aaa56d10.b1_c_s
ShSHAA-aaa56h08.b1_c_s
ShSHAA-aaa56h12.b1_c_s
ShSHAA-aaa57a06.b1_c_s
ShSHAA-aaa57b06.g1_c_s
ShSHAA-aaa57c06.b1_c_s
ShSHAA-aaa57c06.g1_c_s
ShSHAA-aaa57d12.b1_c_s
ShSHAA-aaa57e02.b1_c_s
ShSHAA-aaa57e04.b1_c_s
ShSHAA-aaa57h10.b1_c_s
ShSHAA-aaa57h10.g1_c_s
ShSHAA-aaa58a03.g1_c_s
ShSHAA-aaa58c05.g1_c_s
ShSHAA-aaa58e01.b1_c_s
ShSHAA-aaa58e01.g1_c_s
ShSHAA-aaa58f08.g1_c_s
ShSHAA-aaa59f05.b1_c_s
ShSHAA-aaa59f05.g1_c_s
ShSHAA-aaa59h07.b1_c_s
ShSHAA-aaa59h07.g1_c_s
ShSHAA-aaa60a04.g1_c_s
ShSHAA-aaa60c06.b1_c_s
ShSHAA-aaa60e05.g1_c_s
ShSHAA-aaa65c09.b1_c_s
ShSHAA-aaa65c09.g1_c_s
ShSHAA-aaa65h01.b1_c_s
ShSHAA-aaa67c05.b1_c_s
ShSHAA-aaa67d05.b1_c_s
ShSHAA-aaa67h12.b1_c_s
ShSHAA-aaa69e02.b1_c_s
ShSHAA-aaa69e08.g1_c_s
ShSHAA-aaa70g02.b1_c_s
ShSHAA-aaa71b02.g1_c_s
ShSHAA-aaa71b07.b1_c_s
ShSHAA-aaa71b07.g1_c_s
ShSHAA-aaa71g08.b1_c_s
ShSHAA-aaa71h01.g1_c_s
ShSHAA-aaa71h02.g1_c_s
ShSHAA-aaa71h09.b1_c_s
ShSHAA-aaa72a09.b1_c_s
ShSHAA-aaa72a09.g1_c_s
ShSHAA-aaa72b11.b1_c_s
ShSHAA-aaa72e04.g1_c_s
ShSHAA-aaa72h12.b1_c_s
ShSHAA-aaa72h12.g1_c_s
ShSHAA-aaa77b07.b1_c_s
ShSHAA-aaa77e04.g1_c_s
ShSHAA-aaa77f10.g1_c_s
ShSHAA-aaa77h03.g1_c_s
ShSHAA-aaa78c09.b1_c_s
ShSHAA-aaa78c09.g1_c_s
ShSHAA-aaa78e05.b1_c_s
ShSHAA-aaa78e11.g1_c_s
ShSHAA-aaa79a01.b1_c_s
ShSHAA-aaa79d09.b1_c_s
ShSHAA-aaa79h02.b1_c_s
ShSHAA-aaa79h02.g1_c_s
ShSHAA-aaa79h09.b1_c_s
ShSHAA-aaa80d08.b1_c_s
ShSHAA-aaa80e12.b1_c_s
ShSHAA-aaa80f02.b1_c_s
ShSHAA-aaa80g04.g1_c_s
ShSHAA-aaa80g08.b1_c_s
ShSHAA-aaa81a01.b1_c_s
ShSHAA-aaa81b11.b1_c_s
ShSHAA-aaa81c03.b1_c_s
ShSHAA-aaa82e04.b1_c_s
ShSHAA-aaa83h09.b1_c_s
ShSHAA-aaa84f03.b1_c_s
ShSHAA-aaa84f03.g1_c_s
ShSHAA-aaa97d05.g1_c_s
ShSHAA-aaa97e08.b1_c_s
ShSHAA-aaa97g05.b1_c_s
ShSHAA-aaa97g05.g1_c_s
ShSHAA-aaa98d03.g1_c_s
ShSHAA-aaa98h08.b1_c_s
ShSHAA-aaa99b05.b1_c_s
ShSHAA-aab00b02.g1_c_s
ShSHAA-aab00e04.b1_c_s
ShSHAA-aab00g12.b1_c_s
ShSHAA-aab05h08.b1_c_s
ShSHAA-aab06a12.b1_c_s
ShSHAA-aab06b08.b1_c_s
ShSHAA-aab06b08.g1_c_s
ShSHAA-aab06f12.b1_c_s
ShSHAA-aab06g11.b1_c_s
ShSHAA-aab06h06.b1_c_s
ShSHAA-aab07a12.b1_c_s
ShSHAA-aab07f12.b1_c_s
ShSHAA-aab07f12.g1_c_s
ShSHAA-aab07h03.b1_c_s
ShSHAA-aab08a11.b1_c_s
ShSHAA-aab08b02.b1_c_s
ShSHAA-aab08c01.b1_c_s
ShSHAA-aab08c05.g1_c_s
ShSHAA-aab08c09.b1_c_s
ShSHAA-aab08g04.b1_c_s
ShSHAA-aab08g11.b1_c_s
ShSHAA-aab09a07.b1_c_s
ShSHAA-aab09e12.g1_c_s
ShSHAA-aab09f12.b1_c_s
ShSHAA-aab09h11.b1_c_s
ShSHAA-aab09h11.g1_c_s
ShSHAA-aab10a02.g1_c_s
ShSHAA-aab10c07.b1_c_s
ShSHAA-aab10c07.g1_c_s
ShSHAA-aab10d06.b1_c_s
ShSHAA-aab10e10.b1_c_s
ShSHAA-aab10e10.g1_c_s
ShSHAA-aab11c09.b1_c_s
ShSHAA-aab11c09.g1_c_s
ShSHAA-aab11c11.g1_c_s
ShSHAA-aab11f05.b1_c_s
ShSHAA-aab11h04.b1_c_s
ShSHAA-aab12h08.g1_c_s
ShSHAA-aab13a07.b1_c_s
ShSHAA-aab13b02.b1_c_s
ShSHAA-aab13b09.b1_c_s
ShSHAA-aab13g12.b1_c_s
ShSHAA-aab14a01.b1_c_s
ShSHAA-aab14a02.b1_c_s
ShSHAA-aab14b12.b1_c_s
ShSHAA-aab14f01.b1_c_s
ShSHAA-aab15a05.b1_c_s
ShSHAA-aab15a11.g1_c_s
ShSHAA-aab15b05.b1_c_s
ShSHAA-aab15b05.g1_c_s
ShSHAA-aab15b09.b1_c_s
ShSHAA-aab15c04.b1_c_s
ShSHAA-aab15f04.b1_c_s
ShSHAA-aab16b06.b1_c_s
ShSHAA-aab16c07.b1_c_s
ShSHAA-aab16d11.b1_c_s
ShSHAA-aab16e11.g1_c_s
ShSHAA-aab17b03.b1_c_s
ShSHAA-aab17c07.b1_c_s
ShSHAA-aab17h01.g1_c_s
ShSHAA-aab18e04.g1_c_s
ShSHAA-aab18g06.g1_c_s
ShSHAA-aab18h09.g1_c_s
ShSHAA-aab19c06.b1_c_s
ShSHAA-aab19e06.b1_c_s
ShSHAA-aab19e06.g1_c_s
ShSHAA-aab20g01.b1_c_s
ShSHAA-aab21c11.b1_c_s
ShSHAA-aab21e07.b1_c_s
ShSHAA-aab22a12.b1_c_s
ShSHAA-aab22a12.g1_c_s
ShSHAA-aab22e09.b1_c_s
ShSHAA-aab22f05.b1_c_s
ShSHAA-aab22g10.b1_c_s
ShSHAA-aab23a08.b1_c_s
ShSHAA-aab23a11.b1_c_s
ShSHAA-aab23d11.b1_c_s
ShSHAA-aab23e04.b1_c_s
ShSHAA-aab23h08.g1_c_s
ShSHAA-aab24a03.g1_c_s
ShSHAA-aab24a12.g1_c_s
ShSHAA-aab24e05.b1_c_s
ShSHAA-aab29d04.g1_c_s
ShSHAA-aab29d10.b1_c_s
ShSHAA-aab29e10.b1_c_s
ShSHAA-aab29e10.g1_c_s
ShSHAA-aab29f02.b1_c_s
ShSHAA-aab29g06.b1_c_s
ShSHAA-aab29h08.b1_c_s
ShSHAA-aab30a06.b1_c_s
ShSHAA-aab30d06.b1_c_s
ShSHAA-aab30g10.g1_c_s
ShSHAA-aab31c04.b1_c_s
ShSHAA-aab31d12.b1_c_s
ShSHAA-aab31d12.g1_c_s
ShSHAA-aab32c05.b1_c_s
ShSHAA-aab32c05.g1_c_s
ShSHAA-aab32h03.b1_c_s
ShSHAA-aab33b01.b1_c_s
ShSHAA-aab33b01.g1_c_s
ShSHAA-aab33e05.b1_c_s
ShSHAA-aab33h07.b1_c_s
ShSHAA-aab34a06.b1_c_s
ShSHAA-aab34b04.b1_c_s
ShSHAA-aab34e08.b1_c_s
ShSHAA-aab35b02.g1_c_s
ShSHAA-aab35c10.g1_c_s
ShSHAA-aab35c11.g1_c_s
ShSHAA-aab35d09.b1_c_s
ShSHAA-aab35g09.b1_c_s
ShSHAA-aab35h03.b1_c_s
ShSHAA-aab35h11.g1_c_s
ShSHAA-aab36b07.b1_c_s
ShSHAA-aab36c02.b1_c_s
ShSHAA-aab36c11.b1_c_s
ShSHAA-aab36f10.b1_c_s
ShSHAA-aab36g06.b1_c_s
ShSHAA-aab37a01.b1_c_s
ShSHAA-aab37f07.b1_c_s
ShSHAA-aab37f10.b1_c_s
ShSHAA-aab38b01.b1_c_s
ShSHAA-aab38c07.b1_c_s
ShSHAA-aab38d02.b1_c_s
ShSHAA-aab38e03.g1_c_s
ShSHAA-aab38e07.b1_c_s
ShSHAA-aab38e07.g1_c_s
ShSHAA-aab38e08.g1_c_s
ShSHAA-aab38h02.b1_c_s
ShSHAA-aab38h02.g1_c_s
ShSHAA-aab39b03.g1_c_s
ShSHAA-aab39b05.b1_c_s
ShSHAA-aab39b09.b1_c_s
ShSHAA-aab39d10.g1_c_s
ShSHAA-aab40b01.g1_c_s
ShSHAA-aab40b06.g1_c_s
ShSHAA-aab40d02.b1_c_s
ShSHAA-aab40d02.g1_c_s
ShSHAA-aab40g07.b1_c_s
ShSHAA-aab40h08.g1_c_s
ShSHAA-aab41a03.b1_c_s
ShSHAA-aab41a03.g1_c_s
ShSHAA-aab41b02.b1_c_s
ShSHAA-aab41g11.b1_c_s
ShSHAA-aab42a09.b1_c_s
ShSHAA-aab42a09.g1_c_s
ShSHAA-aab42d08.b1_c_s
ShSHAA-aab42f11.b1_c_s
ShSHAA-aab43e06.b1_c_s
ShSHAA-aab43f01.b1_c_s
ShSHAA-aab44f06.b1_c_s
ShSHAA-aab44f06.g1_c_s
ShSHAA-aab44h01.g1_c_s
ShSHAA-aab45e05.b1_c_s
ShSHAA-aab45h03.b1_c_s
ShSHAA-aab45h09.b1_c_s
ShSHAA-aab45h10.b1_c_s
ShSHAA-aab46a07.g1_c_s
ShSHAA-aab46c02.b1_c_s
ShSHAA-aab46g01.g1_c_s
ShSHAA-aab46g03.b1_c_s
ShSHAA-aab46g10.b1_c_s
ShSHAA-aab46h06.b1_c_s
ShSHAA-aab46h06.g1_c_s
ShSHAA-aab46h10.g1_c_s
ShSHAA-aab47b09.g1_c_s
ShSHAA-aab47f01.b1_c_s
ShSHAA-aab47g10.b1_c_s
ShSHAA-aab48a12.b1_c_s
ShSHAA-aab48d09.b1_c_s
ShSHAA-aab48g05.b1_c_s
ShSHAA-aab48g07.b1_c_s
ShSHAA-aab48h03.b1_c_s
ShSHAA-aab49a11.b1_c_s
ShSHAA-aab49a12.b1_c_s
ShSHAA-aab49a12.g1_c_s
ShSHAA-aab49c02.b1_c_s
ShSHAA-aab49d11.b1_c_s
ShSHAA-aab49g09.b1_c_s
ShSHAA-aab49h10.g1_c_s
ShSHAA-aab50b04.g1_c_s
ShSHAA-aab50g02.b1_c_s
ShSHAA-aab50h05.b1_c_s
ShSHAA-aab51b07.b1_c_s
ShSHAA-aab51e06.b1_c_s
ShSHAA-aab52b10.b1_c_s
ShSHAA-aab52f03.b1_c_s
ShSHAA-aab52f03.g1_c_s
ShSHAA-aab52f06.b1_c_s
ShSHAA-aab52f06.g1_c_s
ShSHAA-aab52g05.g1_c_s
ShSHAA-aab52h06.b1_c_s
ShSHAA-aab52h11.b1_c_s
ShSHAA-aab53d10.g1_c_s
ShSHAA-aab53e09.g1_c_s
ShSHAA-aab54g02.b1_c_s
ShSHAA-aab54g02.g1_c_s
ShSHAA-aab55e08.g1_c_s
ShSHAA-aab56f10.b1_c_s
ShSHAA-aab56g05.b1_c_s
ShSHAA-aab57c04.g1_c_s
ShSHAA-aab57e11.b1_c_s
ShSHAA-aab57f04.b1_c_s
ShSHAA-aab57h09.b1_c_s
ShSHAA-aab58a06.g1_c_s
ShSHAA-aab59b06.b1_c_s
ShSHAA-aab59b06.g1_c_s
ShSHAA-aab59d12.b1_c_s
ShSHAA-aab60b05.g1_c_s
ShSHAA-aab60c03.b1_c_s
ShSHAA-aab60d04.g1_c_s
ShSHAA-aab60g03.g1_c_s
ShSHAA-aab60g12.b1_c_s
ShSHAA-aab60h12.b1_c_s
ShSHAA-aab61c06.g1_c_s
ShSHAA-aab61c08.b1_c_s
ShSHAA-aab61c12.b1_c_s
ShSHAA-aab61f07.b1_c_s
ShSHAA-aab62d10.b1_c_s
ShSHAA-aab62d10.g1_c_s
ShSHAA-aab62e12.g1_c_s
ShSHAA-aab62f02.b1_c_s
ShSHAA-aab62g03.b1_c_s
ShSHAA-aab63a02.b1_c_s
ShSHAA-aab63a02.g1_c_s
ShSHAA-aab63b07.b1_c_s
ShSHAA-aab63e08.b1_c_s
ShSHAA-aab63g04.b1_c_s
ShSHAA-aab63g04.g1_c_s
ShSHAA-aab63h06.b1_c_s
ShSHAA-aab64d12.b1_c_s
ShSHAA-aab64e10.g1_c_s
ShSHAA-aab65d05.b1_c_s
ShSHAA-aab65h05.g1_c_s
ShSHAA-aab67d10.g1_c_s
ShSHAA-aab67h05.b1_c_s
ShSHAA-aab68c08.b1_c_s
ShSHAA-aab68g05.b1_c_s
ShSHAA-aab68g10.g1_c_s
ShSHAA-aab69a08.b1_c_s
ShSHAA-aab69d04.b1_c_s
ShSHAA-aab69d04.g1_c_s
ShSHAA-aab69e01.b1_c_s
ShSHAA-aab69e04.b1_c_s
ShSHAA-aab69e06.b1_c_s
ShSHAA-aab69e12.b1_c_s
ShSHAA-aab69f09.b1_c_s
ShSHAA-aab69h07.g1_c_s
ShSHAA-aab70c08.b1_c_s
ShSHAA-aab71d01.b1_c_s
ShSHAA-aab71d01.g1_c_s
ShSHAA-aab71g06.b1_c_s
ShSHAA-aab71g07.b1_c_s
ShSHAA-aab71g12.b1_c_s
ShSHAA-aab71g12.g1_c_s
ShSHAA-aab72a09.g1_c_s
ShSHAA-aab72c07.b1_c_s
ShSHAA-aab72c10.b1_c_s
ShSHAA-aab72g10.b1_c_s
ShSHAA-aab73a01.b1_c_s
ShSHAA-aab73a05.b1_c_s
ShSHAA-aab73b08.b1_c_s
ShSHAA-aab73b08.g1_c_s
ShSHAA-aab73c01.b1_c_s
ShSHAA-aab73c01.g1_c_s
ShSHAA-aab74c08.b1_c_s
ShSHAA-aab74d01.b1_c_s
ShSHAA-aab74f12.b1_c_s
ShSHAA-aab75b02.g1_c_s
ShSHAA-aab75h03.g1_c_s
ShSHAA-aab76b09.b1_c_s
ShSHAA-aab76c10.b1_c_s
ShSHAA-aab76d04.b1_c_s
ShSHAA-aab76d06.b1_c_s
ShSHAA-aab76g10.b1_c_s
ShSHAA-aab76h12.g1_c_s
ShSHAA-aab77a02.g1_c_s
ShSHAA-aab77f01.b1_c_s
ShSHAA-aab77f03.b1_c_s
ShSHAA-aab77h03.b1_c_s
ShSHAA-aab78c02.b1_c_s
ShSHAA-aab78d07.b1_c_s
ShSHAA-aab78f05.b1_c_s
ShSHAA-aab78g09.b1_c_s
ShSHAA-aab78g09.g1_c_s
ShSHAA-aab78h09.b1_c_s
ShSHAA-aab79a09.b1_c_s
ShSHAA-aab79c05.b1_c_s
ShSHAA-aab79c07.b1_c_s
ShSHAA-aab79e01.b1_c_s
ShSHAA-aab79e01.g1_c_s
ShSHAA-aab79f07.b1_c_s
ShSHAA-aab79f12.b1_c_s
ShSHAA-aab79f12.g1_c_s
ShSHAA-aab80d08.g1_c_s
ShSHAA-aab80e03.g1_c_s
ShSHAA-aab81c06.b1_c_s
ShSHAA-aab81d12.b1_c_s
ShSHAA-aab81e09.b1_c_s
ShSHAA-aab81g09.b1_c_s
ShSHAA-aab81g11.b1_c_s
ShSHAA-aab82f08.b1_c_s
ShSHAA-aab82g05.b1_c_s
ShSHAA-aab82g06.g1_c_s
ShSHAA-aab83g08.b1_c_s
ShSHAA-aab83g10.b1_c_s
ShSHAA-aab84b08.b1_c_s
ShSHAA-aab84d10.g1_c_s
ShSHAA-aab85b06.b1_c_s
ShSHAA-aab85c04.b1_c_s
ShSHAA-aab85c08.g1_c_s
ShSHAA-aab85d04.b1_c_s
ShSHAA-aab85g06.g1_c_s
ShSHAA-aab85g10.b1_c_s
ShSHAA-aab85h10.g1_c_s
ShSHAA-aab86e01.g1_c_s
ShSHAA-aab86e08.g1_c_s
ShSHAA-aab87a04.b1_c_s
ShSHAA-aab88b09.b1_c_s
ShSHAA-aab88c05.b1_c_s
ShSHAA-aab88e01.b1_c_s
ShSHAA-aab89a05.b1_c_s
ShSHAA-aab89d07.g1_c_s
ShSHAA-aab89e09.b1_c_s
ShSHAA-aab89g04.b1_c_s
ShSHAA-aab89h10.b1_c_s
ShSHAA-aab90c06.b1_c_s
ShSHAA-aab90d05.g1_c_s
ShSHAA-aab90d10.b1_c_s
ShSHAA-aab90f11.b1_c_s
ShSHAA-aab91a03.b1_c_s
ShSHAA-aab91e01.b1_c_s
ShSHAA-aab91e10.b1_c_s
ShSHAA-aab91f06.b1_c_s
ShSHAA-aab91g04.b1_c_s
ShSHAA-aab91h11.b1_c_s
ShSHAA-aab92b02.b1_c_s
ShSHAA-aab92b07.b1_c_s
ShSHAA-aab92b07.g1_c_s
ShSHAA-aab92f07.b1_c_s
ShSHAA-aab93f02.g1_c_s
ShSHAA-aab94a01.b1_c_s
ShSHAA-aab94b10.b1_c_s
ShSHAA-aab94e03.b1_c_s
ShSHAA-aab94g10.b1_c_s
ShSHAA-aab94h07.b1_c_s
ShSHAA-aab95b10.b1_c_s
ShSHAA-aab95d06.g1_c_s
ShSHAA-aab96d11.g1_c_s
ShSHAA-aab96f08.g1_c_s
ShSHAA-aab97a01.b1_c_s
ShSHAA-aab97c02.b1_c_s
ShSHAA-aab97d06.b1_c_s
ShSHAA-aab97f02.b1_c_s
ShSHAA-aab97h04.b1_c_s
ShSHAA-aab97h04.g1_c_s
ShSHAA-aab98b09.b1_c_s
ShSHAA-aab98e12.g1_c_s
ShSHAA-aab99a11.b1_c_s
ShSHAA-aab99d01.g1_c_s
ShSHAA-aab99d07.g1_c_s
ShSHAA-aab99g02.g1_c_s
ShSHAA-aac00a06.b1_c_s
ShSHAA-aac00c09.b1_c_s
ShSHAA-aac00e07.b1_c_s
ShSHAA-aac00e08.g1_c_s
ShSHAA-aac00f01.b1_c_s
ShSHAA-aac00f03.b1_c_s
ShSHAA-aac00g10.b1_c_s
ShSHAA-aac01a06.b1_c_s
ShSHAA-aac01c04.b1_c_s
ShSHAA-aac01e01.b1_c_s
ShSHAA-aac01g04.b1_c_s
ShSHAA-aac01h03.g1_c_s
ShSHAA-aac01h05.b1_c_s
ShSHAA-aac02a01.b1_c_s
ShSHAA-aac02a11.b1_c_s
ShSHAA-aac02b05.b1_c_s
ShSHAA-aac02c05.b1_c_s
ShSHAA-aac02c09.g1_c_s
ShSHAA-aac02g06.g1_c_s
ShSHAA-aac02g12.b1_c_s
ShSHAA-aac03b05.b1_c_s
ShSHAA-aac03b05.g1_c_s
ShSHAA-aac03b07.b1_c_s
ShSHAA-aac03b07.g1_c_s
ShSHAA-aac03g09.b1_c_s
ShSHAA-aac03h08.b1_c_s
ShSHAA-aac04b11.b1_c_s
ShSHAA-aac04b11.g1_c_s
ShSHAA-aac04c10.b1_c_s
ShSHAA-aac04d02.b1_c_s
ShSHAA-aac04g04.b1_c_s
ShSHAA-aac04h03.g1_c_s
ShSHAA-aac04h06.b1_c_s
ShSHAA-aac04h10.b1_c_s
ShSHAA-aac05c07.g1_c_s
ShSHAA-aac05e05.b1_c_s
ShSHAA-aac05e05.g1_c_s
ShSHAA-aac05e09.b1_c_s
ShSHAA-aac05f09.b1_c_s
ShSHAA-aac06c02.b1_c_s
ShSHAA-aac06c02.g1_c_s
ShSHAA-aac06e09.b1_c_s
ShSHAA-aac06g05.g1_c_s
ShSHAA-aac07e04.b1_c_s
ShSHAA-aac07g12.g1_c_s
ShSHAA-aac08a04.b1_c_s
ShSHAA-aac08b04.g1_c_s
ShSHAA-aac08d01.b1_c_s
ShSHAA-aac08d01.g1_c_s
ShSHAA-aac08d09.b1_c_s
ShSHAA-aac08e04.b1_c_s
ShSHAA-aac08f03.b1_c_s
ShSHAA-aac08f06.g1_c_s
ShSHAA-aac08h08.b1_c_s
ShSHAA-aac08h08.g1_c_s
ShSHAA-aac09a09.b1_c_s
ShSHAA-aac09a09.g1_c_s
ShSHAA-aac09b05.g1_c_s
ShSHAA-aac09d03.g1_c_s
ShSHAA-aac09f11.b1_c_s
ShSHAA-aac10a12.b1_c_s
ShSHAA-aac10c03.b1_c_s
ShSHAA-aac10f02.b1_c_s
ShSHAA-aac10f09.b1_c_s
ShSHAA-aac10h03.b1_c_s
ShSHAA-aac10h03.g1_c_s
ShSHAA-aac11b11.b1_c_s
ShSHAA-aac11c11.b1_c_s
ShSHAA-aac11d10.b1_c_s
ShSHAA-aac11g04.g1_c_s
ShSHAA-aac12a11.b1_c_s
ShSHAA-aac12f03.b1_c_s
ShSHAA-aac13c05.b1_c_s
ShSHAA-aac13c05.g1_c_s
ShSHAA-aac14b07.g1_c_s
ShSHAA-aac14b12.g1_c_s
ShSHAA-aac14d01.g1_c_s
ShSHAA-aac14e05.g1_c_s
ShSHAA-aac14f06.g1_c_s
ShSHAA-aac14h07.b1_c_s
ShSHAA-aac15e05.g1_c_s
ShSHAA-aac15f10.b1_c_s
ShSHAA-aac15g01.g1_c_s
ShSHAA-aac15g02.g1_c_s
ShSHAA-aac16c05.b1_c_s
ShSHAA-aac16e01.b1_c_s
ShSHAA-aac16e11.g1_c_s
ShSHAA-aac16g02.b1_c_s
ShSHAA-aac17c01.g1_c_s
ShSHAA-aac17e06.g1_c_s
ShSHAA-aac17h04.b1_c_s
ShSHAA-aac17h09.g1_c_s
ShSHAA-aac18b02.b1_c_s
ShSHAA-aac18g09.b1_c_s
ShSHAA-aac18h07.g1_c_s
ShSHAA-aac19c10.b1_c_s
ShSHAA-aac20a12.b1_c_s
ShSHAA-aac20d08.b1_c_s
ShSHAA-aac20d12.b1_c_s
ShSHAA-aac20e08.g1_c_s
ShSHAA-aac20f07.b1_c_s
ShSHAA-aac20g12.b1_c_s
ShSHAA-aac20h02.g1_c_s
ShSHAA-aac21a03.g1_c_s
ShSHAA-aac22b05.b1_c_s
ShSHAA-aac22c04.b1_c_s
ShSHAA-aac22c05.b1_c_s
ShSHAA-aac22f06.g1_c_s
ShSHAA-aac22g12.b1_c_s
ShSHAA-aac23b02.g1_c_s
ShSHAA-aac24a07.b1_c_s
ShSHAA-aac24a07.g1_c_s
ShSHAA-aac24b01.g1_c_s
ShSHAA-aac25d12.b1_c_s
ShSHAA-aac25f09.b1_c_s
ShSHAA-aac25f09.g1_c_s
ShSHAA-aac25g06.g1_c_s
ShSHAA-aac25h09.b1_c_s
ShSHAA-aac26c02.g1_c_s
ShSHAA-aac26f09.b1_c_s
ShSHAA-aac27b08.b1_c_s
ShSHAA-aac27c02.g1_c_s
ShSHAA-aac27g07.b1_c_s
ShSHAA-aac28a06.b1_c_s
ShSHAA-aac28b12.b1_c_s
ShSHAA-aac28c07.b1_c_s
ShSHAA-aac28e05.g1_c_s
ShSHAA-aac28f05.b1_c_s
ShSHAA-aac28g06.b1_c_s
ShSHAA-aac30c09.b1_c_s
ShSHAA-aac30e04.b1_c_s
ShSHAA-aac30h07.b1_c_s
ShSHAA-aac32b06.b1_c_s
ShSHAA-aac32b06.g1_c_s
ShSHAA-aac32c10.g1_c_s
ShSHAA-aac32g05.b1_c_s
ShSHAA-aac32g11.b1_c_s
ShSHAA-aac33b06.b1_c_s
ShSHAA-aac33d05.b1_c_s
ShSHAA-aac33d05.g1_c_s
ShSHAA-aac33g11.b1_c_s
ShSHAA-aac33h04.g1_c_s
ShSHAA-aac34b01.b1_c_s
ShSHAA-aac34b01.g1_c_s
ShSHAA-aac34b07.b1_c_s
ShSHAA-aac34d01.g1_c_s
ShSHAA-aac34d10.b1_c_s
ShSHAA-aac34f03.b1_c_s
ShSHAA-aac35a11.b1_c_s
ShSHAA-aac35g11.g1_c_s
ShSHAA-aac36g07.b1_c_s
ShSHAA-aac36g07.g1_c_s
ShSHAA-aac36h09.g1_c_s
ShSHAA-aac37a04.g1_c_s
ShSHAA-aac37e10.b1_c_s
ShSHAA-aac37f04.b1_c_s
ShSHAA-aac38c07.b1_c_s
ShSHAA-aac38d01.g1_c_s
ShSHAA-aac38g11.b1_c_s
ShSHAA-aac39b07.b1_c_s
ShSHAA-aac39d11.b1_c_s
ShSHAA-aac39e10.b1_c_s
ShSHAA-aac40f03.g1_c_s
ShSHAA-aac40f09.b1_c_s
ShSHAA-aac41a09.b1_c_s
ShSHAA-aac41a11.b1_c_s
ShSHAA-aac41a11.g1_c_s
ShSHAA-aac41b02.g1_c_s
ShSHAA-aac41e03.b1_c_s
ShSHAA-aac41f10.b1_c_s
ShSHAA-aac41g05.b1_c_s
ShSHAA-aac42a08.b1_c_s
ShSHAA-aac43a06.g1_c_s
ShSHAA-aac43d11.b1_c_s
ShSHAA-aac43g05.b1_c_s
ShSHAA-aac43g06.g1_c_s
ShSHAA-aac43h09.b1_c_s
ShSHAA-aac44f12.b1_c_s
ShSHAA-aac45g08.b1_c_s
ShSHAA-aac46b02.g1_c_s
ShSHAA-aac46b09.b1_c_s
ShSHAA-aac46d12.b1_c_s
ShSHAA-aac46d12.g1_c_s
ShSHAA-aac47c05.b1_c_s
ShSHAA-aac47g07.b1_c_s
ShSHAA-aac48c06.b1_c_s
ShSHAA-aac48e12.g1_c_s
ShSHAA-aac49b12.g1_c_s
ShSHAA-aac49c04.b1_c_s
ShSHAA-aac49g08.b1_c_s
ShSHAA-aac49g08.g1_c_s
ShSHAA-aac50b01.g1_c_s
ShSHAA-aac50e12.b1_c_s
ShSHAA-aac50e12.g1_c_s
ShSHAA-aac50h05.b1_c_s
ShSHAA-aac51d12.b1_c_s
ShSHAA-aac51e10.b1_c_s
ShSHAA-aac52a06.b1_c_s
ShSHAA-aac52c07.b1_c_s
ShSHAA-aac52d12.b1_c_s
ShSHAA-aac52e01.b1_c_s
ShSHAA-aac52e07.g1_c_s
ShSHAA-aac52e11.g1_c_s
ShSHAA-aac52f07.b1_c_s
ShSHAA-aac52h06.b1_c_s
ShSHAA-aac52h06.g1_c_s
ShSHAA-aac52h08.b1_c_s
ShSHAA-aaf01c12.b1_c_s
ShSHAA-aaf01c12.g1_c_s
ShSHAA-aaf01d04.b1_c_s
ShSHAA-aaf01h12.b1_c_s
ShSHAA-aaf02c12.g1_c_s
ShSHAA-aaf02f02.b1_c_s
ShSHAA-aaf02f02.g1_c_s
ShSHAA-aaf02f12.b1_c_s
ShSHAA-aaf02f12.g1_c_s
ShSHAA-aaf03a07.g1_c_s
ShSHAA-aaf03a10.b1_c_s
ShSHAA-aaf03b09.b1_c_s
ShSHAA-aaf03c02.b1_c_s
ShSHAA-aaf03e10.b1_c_s
ShSHAA-aaf04b01.b1_c_s
ShSHAA-aaf04f03.b1_c_s
ShSHAA-aaf13a10.b1_c_s
ShSHAA-aaf13b07.b1_c_s
ShSHAA-aaf13g04.b1_c_s
ShSHAA-aaf13h01.b1_c_s
ShSHAA-aaf14a08.b1_c_s
ShSHAA-aaf14a08.g1_c_s
ShSHAA-aaf14h05.b1_c_s
ShSHAA-aaf15b11.b1_c_s
ShSHAA-aaf15b11.g1_c_s
ShSHAA-aaf15d06.b1_c_s
ShSHAA-aaf15d06.g1_c_s
ShSHAA-aaf15e08.b1_c_s
ShSHAA-aaf15e08.g1_c_s
ShSHAA-aaf15f03.b1_c_s
ShSHAA-aaf16a10.g1_c_s
ShSHAA-aaf16f07.b1_c_s
ShSHAA-aaf16g03.b1_c_s
ShSHAA-aaf33a12.b1_c_s
ShSHAA-aaf33c11.b1_c_s
ShSHAA-aaf33d08.b1_c_s
ShSHAA-aaf33e10.g1_c_s
ShSHAA-aaf33f02.b1_c_s
ShSHAA-aaf33f03.g1_c_s
ShSHAA-aaf33g12.b1_c_s
ShSHAA-aaf34e08.b1_c_s
ShSHAA-aaf34h08.b1_c_s
ShSHAA-aaf34h10.b1_c_s
ShSHAA-aaf35a05.b1_c_s
ShSHAA-aaf35f03.b1_c_s
ShSHAA-aaf35g03.g1_c_s
ShSHAA-aaf35h03.b1_c_s
ShSHAA-aaf36d02.b1_c_s
ShSHAA-aaf36d04.b1_c_s
ShSHAA-aaf36e02.b1_c_s
ShSHAA-aaf36f09.b1_c_s
ShSHAA-aaf37a08.b1_c_s
ShSHAA-aaf37c06.b1_c_s
ShSHAA-aaf40d02.g1_c_s
ShSHAA-aaf40f01.b1_c_s
ShSHAA-aaf40f01.g1_c_s
ShSHAA-aaf40f09.b1_c_s
ShSHAA-aaf40f09.g1_c_s
ShSHAA-aaf41c11.b1_c_s
ShSHAA-aaf41e05.b1_c_s
ShSHAA-aaf41f07.g1_c_s
ShSHAA-aaf41g05.b1_c_s
ShSHAA-aaf41h06.b1_c_s
ShSHAA-aaf41h06.g1_c_s
ShSHAA-aaf42a12.b1_c_s
ShSHAA-aaf42a12.g1_c_s
ShSHAA-aaf43b05.g1_c_s
ShSHAA-aaf43d04.b1_c_s
ShSHAA-aaf43f05.g1_c_s
ShSHAA-aaf43h10.b1_c_s
ShSHAA-aaf44h03.b1_c_s
ShSHAA-aaf45b05.b1_c_s
ShSHAA-aaf45b06.b1_c_s
ShSHAA-aaf45c03.g1_c_s
ShSHAA-aaf45d05.b1_c_s
ShSHAA-aaf45e02.b1_c_s
ShSHAA-aaf45e11.g1_c_s
ShSHAA-aaf45f12.g1_c_s
ShSHAA-aaf45g03.g1_c_s
ShSHAA-aaf45h06.b1_c_s
ShSHAA-aaf45h06.g1_c_s
ShSHAA-aaf46e10.b1_c_s
ShSHAA-aaf46g05.g1_c_s
ShSHAA-aaf47b04.b1_c_s
ShSHAA-aaf47b11.b1_c_s
ShSHAA-aaf47c04.g1_c_s
ShSHAA-aaf47d02.b1_c_s
ShSHAA-aaf47d02.g1_c_s
ShSHAA-aaf48a02.b1_c_s
ShSHAA-aaf48a02.g1_c_s
ShSHAA-aaf48f05.g1_c_s
ShSHAA-aaf48g10.b1_c_s
ShSHAA-aaf48g10.g1_c_s
ShSHAA-aaf49a04.b1_c_s
ShSHAA-aaf49a04.g1_c_s
ShSHAA-aaf49e08.b1_c_s
ShSHAA-aaf49f11.b1_c_s
ShSHAA-aaf49h05.b1_c_s
ShSHAA-aaf49h05.g1_c_s
ShSHAA-aaf49h08.g1_c_s
ShSHAA-aaf50b11.b1_c_s
ShSHAA-aaf50c04.g1_c_s
ShSHAA-aaf50e11.b1_c_s
ShSHAA-aaf50e12.g1_c_s
ShSHAA-aaf50g08.b1_c_s
ShSHAA-aaf52d10.b1_c_s
ShSHAA-aaf52d10.g1_c_s
ShSHAA-aaf52h03.b1_c_s
ShSHAA-aaf61a09.b1_c_s
ShSHAA-aaf61d01.b1_c_s
ShSHAA-aaf62e04.b1_c_s
ShSHAA-aaf63h08.b1_c_s
ShSHAA-aaf63h08.g1_c_s
ShSHAA-aaf64b11.b1_c_s
ShSHAA-aaf64b11.g1_c_s
ShSHAA-aaf64c12.b1_c_s
ShSHAA-aaf64f04.b1_c_s
ShSHAA-aaf64g05.b1_c_s
ShSHAA-aaf64h10.g1_c_s
ShSHAA-aaf73a10.b1_c_s
ShSHAA-aaf73c01.b1_c_s
ShSHAA-aaf74c12.b1_c_s
ShSHAA-aaf74c12.g1_c_s
ShSHAA-aaf74d11.b1_c_s
ShSHAA-aaf74d12.b1_c_s
ShSHAA-aaf74e09.g1_c_s
ShSHAA-aaf74e10.b1_c_s
ShSHAA-aaf74e10.g1_c_s
ShSHAA-aaf75c03.b1_c_s
ShSHAA-aaf75c10.b1_c_s
ShSHAA-aaf76g03.g1_c_s
ShSHAA-aaf85d03.b1_c_s
ShSHAA-aaf85d09.b1_c_s
ShSHAA-aaf85f08.b1_c_s
ShSHAA-aaf87a01.b1_c_s
ShSHAA-aaf87a01.g1_c_s
ShSHAA-aaf87b01.g1_c_s
ShSHAA-aaf87d10.b1_c_s
ShSHAA-aaf87g03.b1_c_s
ShSHAA-aaf88c11.b1_c_s
ShSHAA-aaf88c11.g1_c_s
ShSHAA-aaf89c08.g1_c_s
ShSHAA-aaf89c10.g1_c_s
ShSHAA-aaf89c11.b1_c_s
ShSHAA-aaf89d03.b1_c_s
ShSHAA-aaf89h06.b1_c_s
ShSHAA-aaf91a09.b1_c_s
ShSHAA-aaf92b01.b1_c_s
ShSHAA-aaf92b01.g1_c_s
ShSHAA-aaf92d07.b1_c_s
ShSHAA-aaf93a12.g1_c_s
ShSHAA-aaf93c06.b1_c_s
ShSHAA-aaf93e04.b1_c_s
ShSHAA-aaf93f03.b1_c_s
ShSHAA-aaf93h12.b1_c_s
ShSHAA-aaf94a07.b1_c_s
ShSHAA-aaf94a07.g1_c_s
ShSHAA-aaf94a11.g1_c_s
ShSHAA-aaf94d07.b1_c_s
ShSHAA-aaf94d07.g1_c_s
ShSHAA-aaf95e11.b1_c_s
ShSHAA-aaf96a03.g1_c_s
ShSHAA-aaf96f08.g1_c_s
ShSHAA-aaf96h03.b1_c_s
ShSHAA-aag25a01.g1_c_s
ShSHAA-aag25a05.g1_c_s
ShSHAA-aag25a08.b1_c_s
ShSHAA-aag25b06.b1_c_s
ShSHAA-aag25c09.b1_c_s
ShSHAA-aag25d07.b1_c_s
ShSHAA-aag25h12.b1_c_s
ShSHAA-aag26f12.b1_c_s
ShSHAA-aag27c07.b1_c_s
ShSHAA-aag27e10.b1_c_s
ShSHAA-aag28a12.b1_c_s
ShSHAA-aag28a12.g1_c_s
ShSHAA-aag28c04.g1_c_s
ShSHAA-aag28h11.b1_c_s
ShSHAA-aah53c04.b1_c_s
ShSHAA-aah53f03.b1_c_s
ShSHAA-aah54a10.g1_c_s
ShSHAA-aah54f10.b1_c_s
ShSHAA-aah55e03.g1_c_s
ShSHAA-aah55f05.b1_c_s
ShSHAA-aah55f05.g1_c_s
ShSHAA-aah56a04.b1_c_s
ShSHAA-aah56a04.g1_c_s
ShSHAA-aah56c12.g1_c_s
ShSHAA-aah56e03.b1_c_s
ShSHAA-aah56h06.b1_c_s
ShSHAA-aah56h06.g1_c_s
ShSHAA-aah57d09.b1_c_s
ShSHAA-aah57e03.b1_c_s
ShSHAA-aah57e11.b1_c_s
ShSHAA-aah58c06.b1_c_s
ShSHAA-aah58c08.b1_c_s
ShSHAA-aah59a01.b1_c_s
ShSHAA-aah59c01.b1_c_s
ShSHAA-aah60a09.g1_c_s
ShSHAA-aah60c04.g1_c_s
ShSHAA-aah60h06.g1_c_s
ShSHAA-aah61e09.b1_c_s
ShSHAA-aah61e09.g1_c_s
ShSHAA-aah61e10.b1_c_s
ShSHAA-aah61e10.g1_c_s
ShSHAA-aah62a03.g1_c_s
ShSHAA-aah63d04.g1_c_s
ShSHAA-aah63h05.b1_c_s
ShSHAA-aah64b05.b1_c_s
ShSHAA-aah64f04.g1_c_s
ShSHAA-aah64f11.b1_c_s
ShSHAA-aah64h01.g1_c_s
ShSHAA-aah65d08.g1_c_s
ShSHAA-aah67f09.g1_c_s
ShSHAA-aah68e01.b1_c_s
ShSHAA-aah68h07.b1_c_s
ShSHAA-aah69a08.g1_c_s
ShSHAA-aah69b05.b1_c_s
ShSHAA-aah69b05.g1_c_s
ShSHAA-aah69c08.b1_c_s
ShSHAA-aah69d10.b1_c_s
ShSHAA-aah69e04.b1_c_s
ShSHAA-aah69e11.b1_c_s
ShSHAA-aah69g09.b1_c_s
ShSHAA-aah69g10.b1_c_s
ShSHAA-aah70a02.b1_c_s
ShSHAA-aah70b04.b1_c_s
ShSHAA-aah70b04.g1_c_s
ShSHAA-aah70d03.b1_c_s
ShSHAA-aah71d03.g1_c_s
ShSHAA-aah72g08.b1_c_s
ShSHAA-aah72h10.b1_c_s
ShSHAA-aah73d02.b1_c_s
ShSHAA-aah73f06.b1_c_s
ShSHAA-aah73f06.g1_c_s
ShSHAA-aah74a04.g1_c_s
ShSHAA-aah74a05.b1_c_s
ShSHAA-aah74b04.b1_c_s
ShSHAA-aah74b06.b1_c_s
ShSHAA-aah74c06.g1_c_s
ShSHAA-aah74c08.b1_c_s
ShSHAA-aah74g07.g1_c_s
ShSHAA-aah74h02.b1_c_s
ShSHAA-aah75a01.g1_c_s
ShSHAA-aah75b01.b1_c_s
ShSHAA-aah75b06.b1_c_s
ShSHAA-aah75c08.b1_c_s
ShSHAA-aah75d05.b1_c_s
ShSHAA-aah75e04.b1_c_s
ShSHAA-aah75h10.b1_c_s
ShSHAA-aah75h10.g1_c_s
ShSHAA-aah76d09.g1_c_s
ShSHAA-aah76e02.b1_c_s
ShSHAA-aah76f05.b1_c_s
ShSHAA-aah76g03.b1_c_s
ShSHAA-aah77a01.b1_c_s
ShSHAA-aah77a10.b1_c_s
ShSHAA-aah77d02.b1_c_s
ShSHAA-aah77e04.g1_c_s
ShSHAA-aah77f10.b1_c_s
ShSHAA-aah77f10.g1_c_s
ShSHAA-aah78a03.b1_c_s
ShSHAA-aah78a03.g1_c_s
ShSHAA-aah78b11.g1_c_s
ShSHAA-aah78c11.b1_c_s
ShSHAA-aah78c11.g1_c_s
ShSHAA-aah78f01.b1_c_s
ShSHAA-aah78f03.b1_c_s
ShSHAA-aah78h06.b1_c_s
ShSHAA-aah79b05.g1_c_s
ShSHAA-aah79d05.g1_c_s
ShSHAA-aah79d06.b1_c_s
ShSHAA-aah79h12.b1_c_s
ShSHAA-aah80d06.b1_c_s
ShSHAA-aah80d08.b1_c_s
ShSHAA-aah81b07.g1_c_s
ShSHAA-aah81c03.b1_c_s
ShSHAA-aah81e03.b1_c_s
ShSHAA-aah81g06.b1_c_s
ShSHAA-aah83a04.g1_c_s
ShSHAA-aah83a11.g1_c_s
ShSHAA-aah83f12.b1_c_s
ShSHAA-aah84a04.b1_c_s
ShSHAA-aah84g12.g1_c_s
ShSHAA-aah85c07.b1_c_s
ShSHAA-aah85e11.b1_c_s
ShSHAA-aah85e11.g1_c_s
ShSHAA-aah85g11.b1_c_s
ShSHAA-aah86b02.g1_c_s
ShSHAA-aah86c12.g1_c_s
[truncated: 390 more rows]
