# Supplementary material for: A full-length enriched cDNA library and expressed sequence tag analysis of the parasitic weed, Striga hermonthica
Source: BMC Plant Biol. 2010 Mar 30;10:55. doi: 10.1186/1471-2229-10-55 (PMC2923529; doi:10.1186/1471-2229-10-55)
Supplement: Additional file 5 — SSR information. Sheet1- The list of SSRs analyzed in this study, with SSR ID, primer sequences, and PCR results. The yellow colored linesindicate the markers used in this study. [file 1471-2229-10-55-S5.XLS]

## Sheet: Sheet1
SSR_ID	unit	repeat	SSR primer	Forward primer	Revease primer	Amplification	Band pattern	Polymorphism	expected band size	No of alleles	Gene diversity	PIC
ShSSR_ShContig6443_1	AC	40	SSR1	ACATATTAAAAGTGTCTATAACCC	GAGTTATGTTAAGGGCAACA	X
ShSSR_ShContig7924_1	AG	36	SSR2	TTTTCACTATCTGTGACCAAATGCAGC	CACACCACCTGCAGCTAACTATTCTTC	X
ShSSR_ShContig2102_1	AG	32	SSR3	GCAAAATCCCAGAACCCAGAATTT	TTTATGGACTTCAATACCATGG	X
ShSSR_ShContig5410_1	AG	29	SSR4	CGCTGTGATTTTTTTGCTCGAGATG	TTGCTACTAATTAAGTTTGTTTTAGT	X
ShSSR_ShContig6134_1	AG	33	SSR5	GGCGACGGGTGACAGTGGATTT	CCCACCCATCACACAATTCACGTA	O	Smear
ShSSR_ShContig4483_1	AG	26	SSR6	GGATTTGTTAGGCTCACTCTCCTCG	CCTAACAAAACGAATTCCAGAGCGA	X
ShSSR_ShContig827_1	AG	25	SSR7	CAGCTGCTGCTAGCTACTCG	AGAGTGCGATGAGTGGGAGT	O	Smear		147
ShSSR_ShContig3624_1	AG	22	SSR8	TGCAGGGTACTGAAGAGGGTTA	TCCAGCATTCCCCCTATTTCTA	O	Smear		139
ShSSR_ShContig4661_1	AG	20	SSR9	TCTTCCTCAATTCTGCCAATCC	AGTAATTAATGGCTGGCGATGG	O	Smear		156
ShSSR_ShContig349_1	AC	19	SSR10	CCGCTGTTTTTCATCACTTTTT	CAAGCAGCATTGATACATCGTC	O	Smear		150
ShSSR_ShContig8923_1	AG	20	SSR11	TCCCTTTCAACCCTTCTCTTTG	TCTGATCTCAGGTAGCCCCTTC	O	Smear		110
ShSSR_ShContig8081_1	AC	19	SSR12	GCGAAGTGTAATTCTCTTCTCTCCA	CAAGCAGCATTGATACATCGTCT	O	Smear		127
ShSSR_ShContig6134_1	AG	33	SSR13	TCCGGTGGTTGAAGCATTATTT	TATCCCACCCATCACACAATTC	O	Smear		154
ShSSR_ShContig4707_3	AC	18	SSR14	AATGGAAGCATGTTGATGGATG	ACGACTCCCAATTCCAAGTGAA	O	Single	N	144
ShSSR_ShContig4906_1	ATC	18	SSR15	GACCGATTGAGCGAAGAAGA	CCGCTAAGACCAAATTGCTT	O	Single	N	135
ShSSR_ShContig9005_1	AAG	17	SSR16	ACAGCGGCATCTCACACATA	CCTTAATCCTCGCCATTTGA	X
ShSSR_ShContig8678_1	AC	18	SSR17	CACTCCAGTTGGTGCTTGAT	GCAAGGGTTCAAATGCTCAA	O	Multiple	Y	175	3	0.611	0.535
ShSSR_ShContig679_1	AC	17	SSR19	TTATGTGGTGCAAAATGTTTTAACT	CCAACATTGGACACCCTCTC	O	Multiple	Y	131
ShSSR_ShContig3194_1	AG	19	SSR20	GCTGGACTTCAGAACACTGG	CGATGCAATAAATACAGGGAGA	O	Smear		149
ShSSR_ShContig4480_1	AAG	15	SSR21	TCTCTCTCCACTTTGCACAATTA	TTTTTGGAATGCATTTTAGTAGATAGA	X
ShSSR_ShSHAA-aaa58a03.g1_c_s_1	AC	16	SSR22	CCTTCTTGTGGGGTTTGTTT	TCTCAAATCGACGGAACCTC	X
ShSSR_ShContig1614_1	AAG	11	SSR23	AAGGAAGACGGGTCGTAAAGA	TTTCTCCCTCTCCCTCATCA	O	Smear		165
ShSSR_ShSHAA-aai25h08.b1_c_s_1	AC	18	SSR24	GCATTGTGCTTCCAAACAAG	ATAATACAACACCAGAATCAATTTCA	X
ShSSR_ShContig381_1	AG	19	SSR25	CAGCTCACTCACCTGACCAC	GTCCCAGTCGATGGTCCTT	O	Multiple	Y	125
ShSSR_ShContig6892_1	AG	15	SSR26	CAACAAAAACAATGCGTGGA	GGGTTGATCACTCTGTGCAGT	O	Single/Double	Y	136	3	0.625	0.545
ShSSR_ShContig4021_1	AG	15	SSR27	TGTTCGATTCGAGGGTTTTT	CCACTGGCTTCATCCTGAAT	O	Smear		108
ShSSR_ShSHAA-aai07b02.b1_c_s_1	AG	15	SSR28	TTACCGCACGTTTCTCCTCT	AGCAGCAGTCCCTCAGACTC	O	Single	N	140
ShSSR_ShSHAA-aaf91e08.b1_c_s_1	AC	15	SSR29	CGCCGTTTTTCATCACTTTT	AACAAGCAGCATTGATACATCG	X
ShSSR_ShSHAA-aac49h03.b1_c_s_1	AC	17	SSR30	GGTATCAGGGTGGCTGAATG	GAAACCTGGGATCAGTTGGA	X
ShSSR_ShContig3305_1	AG	14	SSR31	CGGCAAATGATACCTTGCTT	CCAATCTTTATTGCCGCCTA	O	Multiple	Y	157
ShSSR_ShSHAA-aai54a10.b1_c_s_1	AC	20	SSR32	CGGATAATTGTATGGGTCGATT	GACGGCGTTAAAACCAGAAG	O	Multiple	Y	173
ShSSR_ShSHAA-aai51d05.b1_c_s_1	AG	13	SSR33	TGGAGGAAGTTGTTGAAGATGA	TGTTTGGAGAAAAAGGAAGCA	O	Single/Double	Y	135	3	0.611	0.535
ShSSR_ShSHAA-aaa08h11.b1_c_s_1	AG	13	SSR34	ACCTTAGGGGCTGGTTGACT	CCGAGACCCTGCGTATATGT	O	Multiple	Y	153
ShSSR_ShContig7472_1	AC	13	SSR35	GCCAACTCTTACAAAGCATCAA	CATGGAGCTCTTCCCATCTC	O	Multiple	Y	162
ShSSR_ShContig3409_1	AC	12	SSR36	GTTTTGCTCATGTGGGGACT	TCATGGCTAAAAACCAAAGGA	O	Smear		110
ShSSR_ShContig6169_1	AG	12	SSR37	TACCCTACAAGGCTGCCATC	ACAATCCACCGTCTTCCATC	O	Smear		113
ShSSR_ShContig10244_1	AC	12	SSR38	AGGCCTTCGGCTATTGTTCT	CACAACAAATGCTACAATTGCATA	X
ShSSR_ShContig2943_1	ATC	14	SSR39	AATTGGGCAGACCACAAAAG	GCAACGCAACCTTAAGAAGC	O	Smear		172
ShSSR_ShContig8247_1	AAG	12	SSR40	GCCACGACAAGGAGACTTTC	ACGTTCGACGTGTGTGAGAG	X
ShSSR_ShContig3694_1	ATC	12	SSR41	GAGGAAGCCGGGTACTTGTT	TCCATGTCATCGTCTTTCCA	X
ShSSR_ShSHAA-aab24e10.b1_c_s_1	AAG	11	SSR42	TTGTCGTCATGTCTTTGTTGC	GGACAAACAGCGAGGGTATT	X
ShSSR_ShContig9253_1	CCG	10	SSR43	CCACTGAAATCACAGGACGA	GTGACCGCCGTTACCATTAG	O	Single/Double	Y	118	2	0.486	0.368
ShSSR_ShSHAA-aac12c06.b1_c_s_1	AGC	10	SSR44	GAATTGGCTAGCGTGGAAAA	CATAACCGGCAGGATAAGGA	X
ShSSR_ShContig4159_1	AAG	17	SSR45	ACCAGAAGGTTCTCCCGAAA	ATGATCACTGCAAGCATTCG	O	Single	N	124
ShSSR_ShSHAA-aah82b06.b1_c_s_1	ATC	9	SSR46	GGAAGCCGGGTACTTGCTAT	TCCATGTCATCGTCTTTCCA	X
ShSSR_ShContig9561_1	CCG	9	SSR47	CAAATCCGCCAAAGATCAAT	CGTACGTCTTGGCCTTGAA	O	Single/Double	Y	165
ShSSR_ShContig514_1	AAC	9	SSR48	CGAGAAGCTCAAGGAGCAGT	CAGAAACGAAAGTCCCCAAC	O	Single	N	168
ShSSR_ShContig3514_1	CCG	9	SSR49	TCCTTTTTCCGCTGAATAGC	CTTTGATTAAATCGGCCATCA	X
ShSSR_ShContig5481_1	AAG	9	SSR50	GTCGGGCAAAAGAAACAAAA	CCACTTTCGTCGTTTTCGAT	O	Multiple	Y	166	3	0.569	0.477
ShSSR_ShContig4850_1	ATC	10	SSR51	GATGGAGGATAATGACGGTGA	TGACAGGAGCTTCGTCTTCA	O	Smear		122
ShSSR_ShContig3034_3	AAG	11	SSR52	ATTTGCATGGCAAAAACACA	GCCGGTCGAGTAAACAAGAA	O	Single	N	153
ShSSR_ShContig5198_1	ACC	8	SSR53	GCAACTGAATGGAAGGAAGC	CTCGGCTGATCCATCTGTTT	O	Single/Double	Y	101	2	0.486	0.368
ShSSR_ShContig3791_1	AGC	8	SSR54	TGCTTCCCATTTTCCTCTGT	TGTAGTCGTGGCCGTAATGA	O	Single	N	162
ShSSR_ShContig2760_1	CCG	8	SSR55	GCCTTCAACCTCTGCTTCAC	GAAGGGTTCAAAATCGCATC	O	Multiple	Y	115
ShSSR_ShContig2966_1	AGC	8	SSR56	GCTTCGATCGACAAACCCTA	GCTGCTGGAGAATAGCTTGC	O	Multiple	Y	149
ShSSR_ShContig5533_1	AACT	6	SSR57	GCTCGTCGAAGGTGTGATTT	TCCCTTCATGCAATGATCTG	O	Double	Y	170	2	0.375	0.305
ShSSR_ShContig10128_1	AAAC	7	SSR58	ACCGAGTGGTTCAAGATTGC	TGCTTCCAATACCGATCACA	O	Double	Y	163	3	0.569	0.505
ShSSR_ShSHAA-aab89e01.b1_c_s_1	AAAC	6	SSR59	TCAGGTGGCTGAAACAAAGA	CCAGAACTGCCATGACTTATTTC	O	Single/Double	Y	164	3	0.542	0.46
ShSSR_ShContig6396_1	AATC	5	SSR60	TTTGCTGTTTTGGGGTTAGG	CACCAGGATATTCCGAAGGA	O	Single	N	170
ShSSR_ShContig8381_1	AGAT	4	SSR61	TGTAGTTTTAAATCATGCCACCA	CAACAATCAAGACAATGATAAAGAAAA	X
ShSSR_ShContig9249_1	AAG	6	SSR62	GCGAGGTCAAGGTCGATAAG	TCCACACCACCAGAGTCAAG	O	Single	N	169
ShSSR_ShContig9110_1	AAAG	5	SSR63	TTTTGTTGGGGTTTATGTGGA	TGGGAGAAAAATGGAATTAAAGA	O	Single/Double	Y	170	3	0.611	0.535
ShSSR_ShContig8755_1	AAT	6	SSR64	CGTTCATGAAATGTGCCTTG	GTCAAGTGAACACCGCATTC	O	Single	N	158
									mean	2.7	0.549	0.463
